# Supplementary material for: Addressing Palliative Sedation during Expert Consultation: A Descriptive Analysis of the Practice of Dutch Palliative Care Consultation Teams
Source: PLoS One. 2015 Aug 24;10(8):e0136309. doi: 10.1371/journal.pone.0136309 (PMC4547749; doi:10.1371/journal.pone.0136309)
Supplement: S1 File — (XLSX) [file pone.0136309.s001.xlsx]

## Sheet: aantallen %
alleen eerste consulten (obv sortering op consultnummer)
variabele	totaal
	pall sed vraag	%	totaal	%
consultjaar
2004	509	6.33	4851	10.92
2005	735	9.14	5508	12.39
2006	1178	14.66	6465	14.55
2007	1145	14.24	6044	13.6
2008	1127	14.02	5283	11.89
2009	1111	13.82	5532	12.45
2010	1125	14	5638	12.69
2011	1108	13.78	5122	11.52
Total	8038		44443
regio_cat
Noord	924	11.5	5728	12.89
Oost	1577	19.62	11536	25.96
Zuid	1460	18.16	8591	19.33
West	2011	25.02	10760	24.21
Midden	2066	25.7	7828	17.61
Total	8038		44443
leeftijd_cat
0-39	258	3.21	1473	3.31
40-64	2749	34.2	16189	36.43
65-79	2947	36.66	16655	37.47
80+	1969	24.5	9435	21.23
onbekend	115	1.43	691	1.55
Total	8038		44443
leeftijd
aantal	7923		43752
gemiddeld	68.4548		67.4316
SD	15.29		14.89
geslacht
man	4218	52.48	22593	50.84
vrouw	3813	47.44	21804	49.06
onbekend	7	0.09	46	0.1
Total	8038		44443
verblijfplaats_cat
thuis	6435	80.06	33190	74.68
hospice	516	6.42	2874	6.47
verpleeg/verzorgings-huis	683	8.5	3328	7.49
ziekenhuis	271	3.37	4008	9.02
anders	121	1.51	928	2.09
onbekend	12	0.15	115	0.26
Total	8038		44443
functie_cat
huisarts + in opleiding + waarnemend	7023	87.37	32319	72.72
medisch specialist + arts assistent	196	2.44	2666	6
verpleegkundige (+ verzorgende)	331	4.12	5183	11.66
specialist ouderengeneeskunde	244	3.04	1674	3.77
anders	242	3.01	2586	5.82
onbekend	2	0.02	15	0.03
Total	8038		44443
diagnose_cat
kanker	6597	82.07	38248	86.06
hartfalen	284	3.53	1135	2.55
neurologisch	244	3.04	1065	2.4
COPD	183	2.28	694	1.56
anders	590	7.34	2477	5.57
onbekend	140	1.74	824	1.85
Total	8038		44443
prognose_cat
minder dan 4 weken	6898	85.82	25231	56.77
tussen 4 weken en 3 maanden	333	4.14	7600	17.1
meer dan 3 maanden	82	1.02	3394	7.64
onbekend	725	9.02	8218	18.49
Total	8038		44443
dag_anw
ANW	1497	18.62	6377	14.35
Dag	6509	80.98	37763	84.97
Onbekend	32	0.4	303	0.68
Total	8038		44443
symptoom
symptoom_anorexie	273	3.4	1842	4.14
symptoom_benauwdheid	1728	21.5	6858	15.43
symptoom_verwardheid_onrust_d	1937	24.1	6857	15.43
symptoom_decubitus_ulcus	121	1.51	1024	2.3
symptoom_sombere_stemming_dep	370	4.6	3268	7.35
symptoom_misselijkheid_braken	899	11.18	6680	15.03
symptoom_mondprobleem	156	1.94	1149	2.59
symptoom_obstipatie_diarree	206	2.56	2168	4.88
symptoom_pijn	2924	36.38	19977	44.95
symptoom_vermoeidheid	857	10.66	2981	6.71
symptoom_anders	1463	18.2	8412	18.93
probleem
probleem_dagelijks_functioner	534	6.64	5005	11.26
probleem_euthanasie	682	8.48	1981	4.46
probleem_farmacologisch	3514	43.72	22739	51.16
probleem_mantelzorg	429	5.34	3501	7.88
probleem_morele_steun_consult	2386	29.68	14992	33.73
probleem_organisatie_van_zorg	1409	17.53	10529	23.69
probleem_sociaal	249	3.1	2593	5.83
probleem_zingevings	254	3.16	1175	2.64
probleem_anders	204	2.54	2428	5.46

## Sheet: uni regio
xi: logit pallsedvraag i.regio_cat, or
i.regio_cat _Iregio_cat_1-5 (naturally	coded; _Iregio_cat_1	omitted)
Iteration 0: log likelihood = -21008.045
Iteration 1: log likelihood = -20754.665
Iteration 2: log likelihood = -20749.417
Iteration 3: log likelihood = -20749.416
Logistic regression	Number of obs =	44443
	LR chi2(4) =	517.26
	Prob > chi2 =	0
Log likelihood = -20749.416	Pseudo R2 =	0.0123
pallsedvraag Odds Ratio Std. Err. z	P>z [95% Conf.	Interval]
_Iregio_cat_2 0.823279 0.037047 -4.32	0.000 0.7537781	0.899188
_Iregio_cat_3 1.06447 0.0489607 1.36	0.174 0.9727071	1.16489
_Iregio_cat_4 1.195046 0.0521179 4.09	0.000 1.097141	1.30169
_Iregio_cat_5 1.864182 0.0822776 14.11	0.000 1.709699	2.03262
_cons 0.1923397 0.0069093 -45.89	0.000 0.1792635	0.20637

## Sheet: uni consultjaar
. xi:logit pallsedvraag i.consultjaar, or
i.consultjaar _Iconsultja_1-8	(_Iconsultja_1 for c~tjaar==2004 omitted)
Iteration 0: log likelihood = -21008.045
Iteration 1: log likelihood = -20804.03
Iteration 2: log likelihood = -20801.173
Iteration 3: log likelihood = -20801.173
Logistic regression	Number of obs =	44443
	LR chi2(7) =	413.74
	Prob > chi2 =	0
Log likelihood = -20801.173	Pseudo R2 =	0.0098
pallsedvraag Odds Ratio Std. Err. z	P>z [95% Conf.	Interval]
_Iconsultja_2 1.313614 0.0806028 4.45	0.000 1.164765	1.48148
_Iconsultja_3 1.900675 0.1080711 11.29	0.000 1.700235	2.12474
_Iconsultja_4 1.993746 0.1140525 12.06	0.000 1.782283	2.2303
_Iconsultja_5 2.313237 0.1333451 14.55	0.000 2.066109	2.58993
_Iconsultja_6 2.143706 0.123542 13.23	0.000 1.914743	2.40005
_Iconsultja_7 2.126469 0.1222565 13.12	0.000 1.899858	2.38011
_Iconsultja_8 2.354693 0.1362185 14.80	0.000 2.102289	2.6374
_cons 0.1172272 0.0054921 -45.76	0.000 0.1069422	0.128501

## Sheet: uni leeftijd
xi: logit pallsedvraag i.leeftijd_cat, or
i.leeftijd_cat _Ileeftijd__1-9 (naturally	coded; _Ileeftijd__1	omitted)
Iteration 0: log likelihood = -21008.045
Iteration 1: log likelihood = -20976.066
Iteration 2: log likelihood = -20975.981
Iteration 3: log likelihood = -20975.981
Logistic regression	Number of obs =	44443
	LR chi2(4) =	64.13
	Prob > chi2 =	0
Log likelihood = -20975.981	Pseudo R2 =	0.0015
pallsedvraag Odds Ratio Std. Err. z	P>z [95% Conf.	Interval]
_Ileeftijd__2 .9632345 0.069039 -0.52	0.601 0.836995	1.10851
_Ileeftijd__3 1.012424 0.0723816 0.17	0.863 0.8800501	1.16471
_Ileeftijd__4 1.241979 0.090765 2.97	0.003 1.076236	1.43325
_Ileeftijd__9 0.9402253 0.1156545 -0.50	0.616 0.7388019	1.19656
_cons 0.2123457 0.0145562 -22.60	0.000 0.1856496	0.242881

## Sheet: uni geslacht
. xi: logit pallsedvraag i.geslacht, or
i.geslacht _Igeslacht_1-9 (naturally coded; _Igeslacht_1	omitted)
Iteration 0: log likelihood = -21008.045
Iteration 1: log likelihood = -21002.68
Iteration 2: log likelihood = -21002.679
Logistic regression Number of obs =	44443
LR chi2(2) =	10.73
Prob > chi2 =	0.0047
Log likelihood = -21002.679 Pseudo R2 =	0.0003
pallsedvraag Odds Ratio Std. Err. z	P>z [95% Conf.	Interval]
_Igeslacht_2 0.9232776 0.022791 -3.23	0.001 0.8796713	0.969045
_Igeslacht_9 0.7819545 0.3212513 -0.60	0.549 0.3495275	1.74937
_cons 0.229551 0.0039192 -86.19	0.000 0.2219966	0.237363

## Sheet: uni verblijfplaats
xi:logit pallsedvraag i.verblijfplaats_cat, or
i.verblijfpla~t _Iverblijfp_1-9 (naturally	coded; _Iverblijfp_1	omitted)
Iteration 0: log likelihood = -21008.045
Iteration 1: log likelihood = -20759.848
Iteration 2: log likelihood = -20754.391
Iteration 3: log likelihood = -20754.389
Logistic regression	Number of obs =	44443
	LR chi2(5) =	507.31
	Prob > chi2 =	0
Log likelihood = -20754.389	Pseudo R2 =	0.0121
pallsedvraag Odds Ratio Std. Err. z	P>z [95% Conf.	Interval]
_Iverblijfp_2 0.9098343 0.045988 -1.87	0.062 0.8240202	1.00459
_Iverblijfp_3 1.073623 0.0484319 1.57	0.115 0.9827733	1.17287
_Iverblijfp_4 0.3015109 0.0194244 -18.61	0.000 0.2657453	0.34209
_Iverblijfp_5 0.6234035 0.0613867 -4.80	0.000 0.513986	0.756114
_Iverblijfp_9 0.4843966 0.1479074 -2.37	0.018 0.2662516	0.881272
_cons 0.2405158 0.0033394 -102.63	0.000 0.2340589	0.247151

## Sheet: uni_functiecat
. xi:logit pallsedvraag i.functie_cat, or
i.functie_cat _Ifunctie_c_1-9 (naturally	coded; _Ifunctie_c_1	omitted)
Iteration 0: log likelihood = -21008.045
Iteration 1: log likelihood = -20379.109
Iteration 2: log likelihood = -20353.856
Iteration 3: log likelihood = -20353.769
Iteration 4: log likelihood = -20353.769
Logistic regression	Number of obs =	44443
	LR chi2(5) =	1308.55
	Prob > chi2 =	0
Log likelihood = -20353.769	Pseudo R2 =	0.0311
pallsedvraag Odds Ratio Std. Err. z	P>z [95% Conf.	Interval]
_Ifunctie_c_2 0.2858172 0.0215576 -16.60	0.000 0.2465398	0.331352
_Ifunctie_c_3 0.2457177 0.014347 -24.04	0.000 0.2191474	0.275509
_Ifunctie_c_4 0.6145864 0.043369 -6.90	0.000 0.535201	0.705747
_Ifunctie_c_8 0.3718664 0.0256042 -14.37	0.000 0.3249219	0.425594
_Ifunctie_c_9 0.5541353 0.4209623 -0.78	0.437 0.1250201	2.45613
_cons 0.2776328 0.0037447 -95.01	0.000 0.2703896	0.28507

## Sheet: uni diagnose
xi: logit pallsedvraag i.diagnose_cat, or
i.diagnose_cat _Idiagnose__1-9 (naturally	coded; _Idiagnose__1	omitted)
Iteration 0: log likelihood = -21008.045
Iteration 1: log likelihood = -20934.847
Iteration 2: log likelihood = -20933.708
Iteration 3: log likelihood = -20933.707
Logistic regression	Number of obs =	44443
	LR chi2(5) =	148.67
	Prob > chi2 =	0
Log likelihood = -20933.707	Pseudo R2 =	0.0035
pallsedvraag Odds Ratio Std. Err. z	P>z [95% Conf.	Interval]
_Idiagnose__2 1.601142 0.111844 6.74	0.000 1.396275	1.83607
_Idiagnose__3 1.425895 0.1057431 4.78	0.000 1.233001	1.64897
_Idiagnose__4 1.71819 0.1498337 6.21	0.000 1.448248	2.03845
_Idiagnose__5 1.500103 0.0736127 8.26	0.000 1.362546	1.65155
_Idiagnose__9 0.9820032 0.0920574 -0.19	0.846 0.8171795	1.18007
_cons 0.2084294 0.002821 -115.86	0.000 0.2029731	0.214032

## Sheet: uni prognose
xi:logit pallsedvraag i.prognose_cat, or
i.prognose_cat _Iprognose__1-9 (naturally	coded; _Iprognose__1	omitted)
Iteration 0: log likelihood = -21008.045
Iteration 1: log likelihood = -19194.241
Iteration 2: log likelihood = -19010.276
Iteration 3: log likelihood = -19006.354
Iteration 4: log likelihood = -19006.34
Iteration 5: log likelihood = -19006.34
Logistic regression	Number of obs =	44443
	LR chi2(3) =	4003.41
	Prob > chi2 =	0
Log likelihood = -19006.34	Pseudo R2 =	0.0953
pallsedvraag Odds Ratio Std. Err. z	P>z [95% Conf.	Interval]
_Iprognose__2 0.1217866 0.0070385 -36.43	0.000 0.108744	0.136394
_Iprognose__3 0.0658012 0.0074144 -24.15	0.000 0.052762	0.0820628
_Iprognose__9 0.2571536 0.010641 -32.82	0.000 0.2371211	0.278879
_cons 0.3762614 0.0053147 -69.20	0.000 0.3659876	0.386823

## Sheet: uni dag_anw
xi:logit pallsedvraag i.dag_anw, or
i.dag_anw _Idag_anw_0-9 (naturally coded; _Idag_anw_0 omitted)
Iteration 0: log likelihood = -21008.045
Iteration 1: log likelihood = -20934.721
Iteration 2: log likelihood = -20933.811
Iteration 3: log likelihood = -20933.81
Logistic regression	Number of obs =	44443
	LR chi2(2) =	148.47
	Prob > chi2 =	0
Log likelihood = -20933.81	Pseudo R2 =	0.0035
pallsedvraag Odds Ratio Std. Err. z	P>z [95% Conf.	Interval]
_Idag_anw_1 0.6789014 0.0220883 -11.90	0.000 0.6369605	0.723604
_Idag_anw_9 0.3849314 0.0728453 -5.04	0.000 0.265644	0.557785
_cons 0.3067623 0.0090634 -40.00	0.000 0.289503	0.325051

[truncated: 4 more sheets: uni symptomen, uni problemen, multivariaat, aantallen vorm discussie]
